# Supplementary material for: Nomogram model for predicting secondary infection in critically ill patients with heatstroke: A pilot study from China
Source: PLoS One. 2024 Dec 26;19(12):e0316254. doi: 10.1371/journal.pone.0316254 (PMC11670984; doi:10.1371/journal.pone.0316254)
Supplement: S1 Dataset — (XLSX) [file pone.0316254.s001.xlsx]

## Sheet: Sheet1

Name	Genders(male 1, female 0)	Age of onset（Y）	Age of onset ≥16 years, yes 1 no 0	Causes of heat stroke (exertional 1, subsistence 0)	Length of hospital stay (d)	Length of stay in ICU (d)	Fasting time (d)	Fasting or not (Yes 1 No 0)	Duration of deep vein tube retention (d)	Deep vein cannulation or not (Yes1No0)	Urinary catheter retention time (d)	Whether or not a urinary catheter was left in place (Yes 1 No 0)	Types of broad-spectrum antibiotics used	Duration of broad-spectrum antibiotic use	Number of hemofiltrations	Use of blood purification (Yes 1 No 0)	Presence of sepsis (yes 1 no 0)	Number of organ injuries	MV_all	Duration of mechanical ventilation (h)	Antibiotic regimen	Clinical outcomes (survival 1, death 0)	28 days alive (1 alive, 0 dead)	90 days alive (survive 1, die 0)	Whether or not you are mechanically ventilated at the time of admission (yes 1 no 0)	Whether there is a need for mechanical ventilation during ICU stay (yes 1 no 0)	MV_all	Timing of mechanical ventilation (time from admission to department - d)	Duration of mechanical ventilation (h)	Sepsis during hospitalization (yes 1 no 0)	Whether there was infection during hospitalization (yes 1 no 0)	Septic shock (yes 1 no 0)	Septic shock (yes 1 no 0)	Site of infection	How to confirm the diagnosis of infection (blood cultures, catheter tip cultures, urine cultures, pleural effusion, ascites)	Type of pathogen (bacterial, fungal, viral...... ）	Whether blood cultures are positive (yes 1 no 0)	The name of the pathogen	Whether sputum culture is positive (yes 1 no 0)	The name of the pathogen	Antibiotic regimen	Duration of antibiotic use (D)	Septic shock (yes 1 no 0)	Whether or not you have bowel failure (yes 1 no 0)	Symptoms (gastrointestinal bleeding, diarrhoea, loose stools, bloating)	Whether the intestines are decontaminated (yes 1 no 0)	Intestinal decontamination start time (distance to admission-d)	Intestinal decontamination modalities (enema, gastrointestinal decompression, rhubarb, miscanthus salt, lactulose, caesar)	Body temperature (T)
patients1	1	31	1	1	14	2	1	1	0	0	1	1	0	0	0	0	0	3	0	0		1	1	1	0	0	0	0	0	0	0	0	0				0		0			0	0	0		0	0		36.4
patients2	1	19	1	1	5	5	5	1	5	1	5	1	4	5	5	1	1	5	1	132	Piperacillin-tazobactam was upgraded to imipenem cilastatin sodium, caspofungin, and teicoplanin	0	0	0	0	1	1	5.5h	132	1	1	1	2	Blood vessels, lungs	Blood cultures, sputum cultures	bacteria	1	Klebsiella pneumoniae, Acinetobacter baumannii	1	Klebsiella pneumoniae	Piperacillin-tazobactam was upgraded to imipenem cilastatin sodium, caspofungin, and teicoplanin	2	1	1	Gastrointestinal bleeding	1	1	Rhubarb gastric tube injection, probiotics (Clostridium butyricum enterococci triple viable tablets)	39.8
patients3	1	20	1	1	3	3	0	0	0	0	0	0	0	0	0	0	0	0	0	0		1	1	1	0	0	0	0	0	0	0	0	0				0		0			0	0	0		0	0		36
patients4	1	19	1	1	3	1	0	0	0	0	1	1	0	0	0	0	0	0	0	0		1	1	1	0	0	0	0	0	0	0	0	0				0		0			0	0	0		0	0		36.1
patients5	1	27	1	1	11	3	0	0	2	1	0	0	0	0	0	0	0	2	0	0		1	1	1	0	0	0	0	0	0	0	0	0				0		0			0	0	0		0	0		36.2
patients6	1	20	1	1	7	3	0	0	0	0	2	1	0	0	0	0	0	1	0	0		1	1	1	0	0	0	0	0	0	0	0	0				0		0			0	0	0		0	0		37
patients7	1	25	1	1	43	10	1	1	6	1	10	1	1	7	2	1	0	5	0	0		1	1	1	0	0	0	0	0	0	0	0	0				0		0			0	0	0		1	0	Rhubarb gastric tube injection, rhubarb granules + miscanthus + lactulose + clossocyte butyricum enterococci triple viable tablets retain enema	37.8
patients8	1	19	1	1	20	2	0	0	0	0	0	0	0	0	0	0	0	1	0	0		1	1	1	0	0	0	0	0	0	0	0	0				0		0			0	0	0		0	0		36.7
patients9	1	20	1	1	32	7	0	0	4	1	4	1	1	5	1	1	0	3	0	0		1	1	1	0	0	0	0	0	0	0	0	0				0		0			0	0	0		0	0		38
patients10	1	18	1	1	9	9	9	1	9	1	9	1	4	9	8	1	1	7	1	216	piperacillin-tazobactam was upgraded to imipenem cilastatin sodium + teicoplanin; Teicoplanin was discontinued and upgraded to imipenem cilastatin sodium + colistin sulfate	0	0	0	0	1	1	1h	216	1	1	1	3	blood vessels	Blood cultures	bacteria	1	Staphylococcus haemolyticus	0		piperacillin-tazobactam was upgraded to imipenem cilastatin sodium + teicoplanin; Teicoplanin was discontinued and upgraded to imipenem cilastatin sodium + colistin sulfate	6	1	1	Diarrhoea, bleeding gastric contents drained by gastric tube	1	3	Warm boiled water + rhubarb + miscanthus nitrate + Clostridium butyricum enterococci triple viable tablets retain the enema	38
patients11	1	19	1	1	15	3	1	1	0	0	2	1	1	2	0	0	0	1	0	0		1	1	1	0	0	0	0	0	0	0	0	0				0		0			0	0	0		0	0		37.7
patients12	1	19	1	1	23	7	2	1	5	1	5	1	2	10	4	1	0	2	0	0		1	1	1	0	0	0	0	0	0	0	0	0				0		0			0	0	0		0	0		36.8
patients13	1	22	1	1	6	6	0	0	6	1	6	1	0	0	0	0	0	4	0	0		1	1	1	0	0	0	0	0	0	0	0	0				0		0			0	0	0		0	0		37.3
patients14	1	18	1	1	4	4	0	0	0	0	0	0	0	0	0	0	0	0	0	0		1	1	1	0	0	0	0	0	0	0	0	0				0		0			0	0	0		0	0		36
patients15	1	20	1	1	2	2	2	1	2	1	2	1	4	2	2	1	0	9	1	39		0	0	0	0	1	1	8h	39	0	0	0	0				0		0			0	0	1	Diarrhea at admission (2500ml loose stools)	0	0		37.8
patients16	1	19	1	1	6	6	1	1	2	1	6	1	0	0	0	0	0	2	0	0		1	1	1	0	0	0	0	0	0	0	0	0				0		0			0	0	0		0	0		36.4
patients17	1	23	1	1	20	9	1	1	4	1	4	1	0	0	0	0	0	2	0	0		1	1	1	0	0	0	0	0	0	0	0	0				0		0			0	0	0		0	0		37.8
patients18	1	18	1	1	27	8	1	1	4	1	6	1	1	5	5	1	0	3	0	0		1	1	1	0	0	0	0	0	0	0	0	0				0		0			0	0	0		1	0	Rhubarb gastric tube injected	38
patients19	1	25	1	1	10	4	1	1	4	1	1	1	0	0	0	0	0	0	0	0		1	1	1	0	0	0	0	0	0	0	0	0				0		0			0	0	0		0	0		36.7
patients20	1	46	1	1	11	3	0	0	0	0	0	0	0	0	0	0	0	2	0	0		1	1	1	0	0	0	0	0	0	0	0	0				0		0			0	0	0		0	0		36.9
patients21	1	17	1	1	3	3	0	0	0	0	0	0	0	0	0	0	0	1	0	0		1	1	1	0	0	0	0	0	0	0	0	0				0		0			0	0	0		0	0		35.8
patients22	1	32	1	1	14	5	3	1	5	1	0	0	0	0	0	0	0	5	0	0		1	1	1	0	0	0	0	0	0	0	0	0				0		0			0	0	0		0	0		38.6
patients23	1	23	1	1	23	6	1	1	5	1	0	0	0	0	0	0	0	5	0	0		1	1	1	0	0	0	0	0	0	0	0	0				0		0			0	0	0		0	0		36.7
patients24	1	17	1	1	38	16	1	1	2	1	16	1	1	16	7	1	0	4	1	133		1	1	1	1	0	1	0	133	0	0	0	0				0		0			0	0	1	Diarrhea at the time of admission (1800ml)	1	1	Rhubarb and lactulose are injected into a gastric tube	37.8
patients25	1	22	1	1	2	2	0	0	0	0	2	1	0	0	0	0	0	0	0	0		1	1	1	0	0	0	0	0	0	0	0	0				0		0			0	0	0		0	0		36
patients26	1	26	1	1	33	30	4	1	5	1	12	1	3	28	5	1	1	7	1	86	Piperacillin, tazobactam→ imipenem, cilastatin sodium + teicoplanin→ piperacillin, tazobactam (piperacillin tazobactam maintained after confirmed etiology)	1	1	1	0	1	1	4.5h	86	1	1	0	20	Blood vessels, lungs	Blood cultures, chest CT	bacteria	1	Staphylococcus haemolyticus	0		Piperacillin, tazobactam→ imipenem, cilastatin sodium + teicoplanin→ piperacillin, tazobactam (piperacillin tazobactam maintained after confirmed etiology)	29	0	1	Diarrhea at the time of admission	1	0	Rhubarb gastric tube injected	38.4
patients27	1	20	1	1	8	2	1	1	2	1	2	1	0	0	0	0	0	2	0	0		1	1	1	0	0	0	0	0	0	0	0	0				0		0			0	0	0		0	0		38
patients28	1	19	1	1	4	4	0	0	3	1	0	0	1	3	0	0	0	2	0	0		1	1	1	0	0	0	0	0	0	0	0	0				0		0			0	0	0		0	0		37.9
patients29	1	19	1	1	19	3	1	1	3	1	1	1	0	0	0	0	0	3	0	0		1	1	1	0	0	0	0	0	0	0	0	0				0		0			0	0	0		0	0		37.4
patients30	1	24	1	1	10	2	0	0	2	1	0	0	0	0	0	0	0	2	0	0		1	1	1	0	0	0	0	0	0	0	0	0				0		0			0	0	0		0	0		36.2
patients31	1	17	1	1	301	10	4	1	10	1	6	1	1	8	5	1	0	4	0	0		1	1	1	0	0	0	0	0	0	0	0	0				0		0			0	0	1	Diarrhea (2500ml of loose stools) at the time of admission, and watery loose stools from washed meat	1	3	Rhubarb gastric tube injected	38.2
patients32	1	23	1	1	148	14	2	1	13	1	14	1	2	18	13	1	1	7	1	62	Upgraded from piperacillin-tazobactam to imipenem cilastatin sodium	1	1	1	1	0	1	0	62	1	1	0	5	Vascular (catheter-related)	None, elevated procalcitonin (PCT), suspicion of infection		0		0		Upgraded from piperacillin-tazobactam to imipenem cilastatin sodium	14	0	1	Pale red bloody drainage is seen in the anus	1	3	Rhubarb, miscanthus salt, lactulose, warm boiled water retain the enema	37.2
patients33	1	21	1	1	26	5	1	1	5	1	4	1	2	11	1	1	1	3	1	17	Piperacillin, tazobactam, moxifloxacin	1	1	1	1	0	1	0	17	0	1	0	2	Unspecified	Procalcitonin is elevated		0		0		Piperacillin, tazobactam	5	0	0		1	1	Rhubarb gastric tube injected	35
patients34	1	20	1	1	5	1	0	0	0	0	1	1	0	0	0	0	0	0	0	0		1	1	1	0	0	0	0	0	0	0	0	0				0		0			0	0	0		0	0		36
patients35	1	18	1	1	120	12	1	1	9	1	7	1	1	6	5	1	0	4	0	0		1	1	1	0	0	0	0	0	0	0	0	0				0		0			0	0	1	diarrhoea	1	0	enema	40
patients36	1	19	1	1	28	6	1	1	5	1	4	1	1	2	0	0	0	2	0	0		1	1	1	0	0	0	0	0	0	0	0	0				0		0			0	0	0		0	0		37.6
patients37	1	20	1	1	12	12	2	1	12	1	12	1	6	12	13	1	1	8	1	288	Piperacillin-tazobactam was upgraded to imipenem cilastatin sodium, one day later to meropenem + teicoplanin, then teicoplanin to tigecycline with caspofungin, and finally imipenem cilastatin sodium + tigecycline + caspofungin	0	0	0	0	1	1	4.5h	0	1	1	1	1	Lung	Sputum culture	bacteria	0		1	Acinetobacter baumannii	Piperacillin-tazobactam was upgraded to imipenem cilastatin sodium, one day later to meropenem + teicoplanin, then teicoplanin to tigecycline with caspofungin, and finally imipenem cilastatin sodium + tigecycline + caspofungin	12	1	1	diarrhoea	1	0	Rhubarb gastric tube is injected, and the luna anus is opened	37.4
patients38	1	21	1	1	366	10	1	1	1	1	2	1	2	3	1	1	1	3	0	0	Piperacillin, tazobactam + teicoplanin	1	1	1	0	0	0	0	0	0	1	0	1	Unspecified	Procalcitonin is elevated		0		0		Piperacillin, tazobactam + teicoplanin	3	0	1	diarrhoea	1	1	Rhubarb gastric tube injected	37.2
patients39	1	19	1	1	7	7	0	0	0	0	2	1	0	0	0	0	0	0	0	0		1	1	1	0	0	0	0	0	0	0	0	0				0		0			0	0	0		0	0		36.5
patients40	1	23	1	1	26	26	0	0	0	0	0	0	0	0	0	0	0	4	0	0		1	1	1	0	0	0	0	0	0	0	0	0				0		0			0	0	1	diarrhoea	1	1	enema	37.2
patients41	1	20	1	1	36	36	4	1	6	1	6	1	0	0	0	0	0	4	0	0		1	1	1	0	0	0	0	0	0	0	0	0				0		0			0	0	1	CT shows multiple gases in the gastrointestinal tract	1	1	Kaysai Luna anus	37
patients42	1	22	1	1	68	68	1	1	2	1	2	1	1	6	0	0	0	4	0	0		1	1	1	0	0	0	0	0	0	0	0	0				0		0			0	0	0		0	0		36.2
patients43	1	18	1	1	19	19	0	0	0	0	0	0	0	0	0	0	0	2	0	0		1	1	1	0	0	0	0	0	0	0	0	0				0		0			0	0	0		0	0		37
patients44	1	19	1	1	25	3	0	0	3	1	3	1	1	3	5	1	0	3	0	0		1	1	1	0	0	0	0	0	0	0	0	0				0		0			0	0	0		0	0		37.8
patients45	1	20	1	0	13	4	2	1	4	1	2	1	0	0	0	0	0	0	0	0		1	1	1	0	0	0	0	2h	0	0	0	0				0		0			0	0	0		0	0		37.7
patients46	1	21	1	1	75	24	3	1	14	1	21	1	4	21	16	1	1	6	1	11	imipenem cilastatin sodium, teicoplanin, colistin sulfate nebulizer, piperacillin, tazobactam,	1	1	1	1	0	1	0	11h	1	1	1	5	Lungs, blood vessels	Blood cultures, sputum cultures	bacteria	1	Staphylococcus humanis	1	Klebsiella pneumoniae	Imipenem cilastatin sodium, teicoplanin, colistin sulfate nebulization	21	1	1	diarrhoea	1	3	Rhubarb, vancomycin gastric tube injection, Evodia umbilical patch	39
patients47	1	20	1	1	7	7	1	1	1	1	1	1	0	0	0	0	0	1	0	0		1	1	1	0	0	0	0	0	0	0	0	0				0		0			0	0	0		0	0		36.3
patients48	1	18	1	1	21	3	0	0	3	1	1	1	1	2	0	0	0	1	0	0		1	1	1	0	0	0	0	0	0	0	0	0				0		0			0	0	0		0	0		38
patients49	1	42	1	1	56	20	4	1	10	1	20	1	7	19	9	1	1	7	1	24	piperacillin, tazobactam, vancomycin, imipenem, cilastatin sodium, tigecycline, meropenem, voriconazole and caspofungin,	1	1	1	1	0	1	0	24h	1	1	1	9	Lungs, blood vessels	Sputum culture, blood culture	Bacteria, fungi	1	Klebsiella pneumoniae	1	Klebsiella pneumoniae, Candida cerevisiae	tigecycline, meropenem, voriconazole and caspofungin,	11	1	1	Abdominal distention, gastrointestinal decompression may see dark red fluid	1	1	Vancomycin + lactulose + Clostridium butyricum enterococci triple viable tablets gastric tube injection	35.4
patients50	1	25	1	1	14	14	2	1	7	1	1	1	1	7	0	0	0	4	1	3		1	1	1	1	0	1	0		0	0	0	0				0		0			0	0	0		0	0		37
patients51	1	26	1	1	14	14	1	1	3	1	3	1	1	3	0	0	0	2	0	0		1	1	1	0	0	0	0	0	0	0	0	0				0		0			0	0	0		0	0		37.9
patients52	1	27	1	1	13	13	0	0	5	1	2	1	0	0	0	0	0	5	0	0		1	1	1	0	0	0	0	0	0	0	0	0				0		0			0	0	0		0	0		38
patients53	1	26	1	1	13	13	0	0	7	1	0	0	0	0	0	0	0	3	0	0		1	1	1	0	0	0	0	0	0	0	0	0				0		0			0	0	0		0	0		37.7
patients54	1	20	1	1	6	6	0	0	3	1	0	0	0	0	0	0	0	2	0	0		1	1	1	0	0	0	0	0	0	0	0	0				0		0			0	0	0		0	0		37
patients55	1	54	1	1	92	92	1	1	4	1	43	1	1	7	2	1	0	4	1	6		1	1	1	1	0	1	0	6h	0	0	0	0				0		0			0	0	1	Abdominal distension	1	1	Rhubarb gastric tube injected	38
patients56	1	21	1	1	7	7	0	0	7	1	7	1	3	7	2	1	1	9	1	132	Imipenem cilastatin sodium, tigecycline, and later teicoplanin	0	0	0	0	1	1	2		1	1	1	1	Lungs, blood vessels	Blood cultures	bacteria	1	Klebsiella pneumoniae	0		Imipenem cilastatin sodium, tigecycline, and later teicoplanin	7	1	1	Abdominal distension	1	2	Rhubarb and gentamicin are injected into the stomach tube	36.5
patients57	1	47	1	1	14	14	0	0	8	1	8	1	1	7	4	1	0	4	1	27		1	1	1	1	0	1	0	27h	0	0	0	0				0		0			0	0	0		1	0	Rhubarb and miscanthus retain enema	36.3
patients58	1	20	1	1	4	4	0	0	0	0	0	0	0	0	0	0	0	0	0	0		1	1	1	0	0	0	0	0	0	0	0	0				0		0			0	0	0		0	0		37
patients59	1	18	1	1	4	4	1	1	0	0	0	0	0	0	0	0	0	2	0	0		1	1	1	0	0	0	0	0	0	0	0	0				0		0			0	0	0		0	0		38
patients60	1	31	1	1	18	4	1	1	0	0	0	0	0	0	0	0	0	2	0	0		1	1	1	0	0	0	0	0	0	0	0	0				0		0			0	0	0		0	0		38.5
patients61	1	23	1	1	2	2	0	0	0	0	0	0	0	0	0	0	0	2	0	0		1	1	1	0	0	0	0	0	0	0	0	0				0		0			0	0	0		0	0		36
patients62	1	23	1	1	3	3	0	0	0	0	2	1	0	0	0	0	0	1	0	0		1	1	1	0	0	0	0	0	0	0	0	0				0		0			0	0	0		0	0		37.2
patients63	1	19	1	1	5	5	1	1	0	0	3	1	0	0	0	0	0	1	0	0		1	1	1	0	0	0	0	0	0	0	0	0				0		0			0	0	0		0	0		36
patients64	1	35	1	1	17	7	0	0	0	0	0	0	0	0	0	0	0	3	0	0		1	1	1	0	0	0	0	0	0	0	0	0				0		0			0	0	0		0	0		37.8
patients65	1	21	1	1	13	3	1	1	3	1	3	1	1	3	0	0	0	3	0	0		1	1	1	0	0	0	0	0	0	0	0	0				0		0			0	0	0		0	0		37.2
patients66	1	21	1	1	30	11	0	0	7	1	7	1	1	12	3	1	0	5	1	54		1	1	1	0	1	1	1	54	0	0	0	0				0		0			0	0	1	diarrhoea	1	0	Rhubarb and lactulose are injected into a gastric tube	38.5
patients67	1	31	1	1	19	5	2	1	4	1	4	1	1	4	0	0	0	1	0	0		1	1	1	0	0	0	0	0	0	0	0	0				0		0			0	0	0		0	0		39.5
patients68	1	29	1	1	6	6	0	0	0	0	0	0	0	0	0	0	0	1	0	0		1	1	1	0	0	0	0	0	0	0	0	0				0		0			0	0	0		0	0		37.7
patients69	1	20	1	1	31	16	0	0	9	1	14	1	1	15	9	1	0	3	0	0		1	1	1	0	0	0	0	0	0	0	0	0				0		0			0	0	0		0	0		38.6
patients70	1	28	1	1	2	2	0	0	0	0	2	1	0	0	0	0	0	0	0	0		1	1	1	0	0	0	0	0	0	0	0	0				0		0			0	0	0		0	0		37
patients71	1	17	1	1	7	7	5	1	7	1	7	1	1	7	2	1	1	8	1	172		0	0	0	1	0	1	0	172	0	1	1	0				0		0			0	1	1		1	0	Rhubarb gastric tube injected	38.2
patients72	1	17	1	1	7	2	0	0	0	0	1	1	1	4	0	0	0	1	0	0		1	1	1	0	0	0	0	0	0	0	0	0				0		0			0	0	0		0	0		36.6
patients73	1	22	1	1	5	5	5	1	5	1	5	1	1	5	5	1	1	8	1	114		0	0	0	1	0	1	0	114	0	1	0	0				0		0			0	0	1	Persistent gastrointestinal bleeding	1	0	Rhubarb gastric tube injected	37
patients74	1	27	1	1	76	57	0	0	37	1	27	1	7	25	38	1	1	7	1	113	Imipenem cilastatin sodium + linezolid, then changed to tigecycline + piperacillin, tazobactam + caspofungin according to the susceptibility results, and subsequently changed to cefoperazone sodium sulbactam sodium + ertapenem	1	1	1	0	1	1	1	113	1	1	0	8	Lungs, blood vessels	Sputum culture, blood culture	bacteria	1	Staphylococcus humanis, fungi	1	Acinetobacter baumannii, Candida nigra parvana	Imipenem cilastatin sodium + linezolid, then changed to tigecycline + piperacillin, tazobactam + caspofungin according to the susceptibility results, and subsequently changed to cefoperazone sodium sulbactam sodium + ertapenem	56	0	0	Abdominal distension	1	4	Rhubarb and lactulose are injected into a gastric tube	38.4
patients75	1	20	1	1	39	7	2	1	5	1	5	1	1	7	4	1	0	3	0	0		1	1	1	0	0	0	0	0	0	0	0	0				0		0			0	0	0		1	2	Rhubarb gastric tube injected	38
patients76	1	27	1	1	6	1	0	0	0	0	0	0	0	0	0	0	0	2	0	0		1	1	1	0	0	0	0	0	0	0	0	0				0		0			0	0	0		0	0		36.8
patients77	1	18	1	1	5	5	0	0	0	0	4	1	0	0	0	0	0	2	0	0		1	1	1	0	0	0	0	0	0	0	0	0				0		0			0	0	0		0	0		35.8
patients78	1	26	1	1	4	4	0	0	0	0	1	1	1	2	0	0	0	1	0	0		1	1	1	0	0	0	0	0	0	0	0	0				0		0			0	0	0		0	0		36.3
patients79	1	27	1	1	1	1	0	0	0	0	1	1	1	1	0	0	0	2	0	0		1	1	1	0	0	0	0	0	0	0	0	0				0		0			0	0	0		0	0		36
patients80	1	26	1	1	15	15	1	1	9	1	7	1	2	15	3	1	0	1	0	0	Cefmendotide sodium, piperacillin, tazobactam	1	1	1	0	0	0	0	0	0	0	0	2	Unspecified (liver?) ）	Blood tests	Hepatitis C virus	0		0		Cefmendotide sodium, piperacillin, tazobactam	15	0	0		1	2	Rhubarb gastric tube injected	38.5
patients81	1	18	1	1	10	10	1	1	6	1	6	1	1	6	3	1	1	2	0	0	Piperacillin, tazobactam	1	1	1	0	0	0	0	0	0	1	0	0	Unspecified			0		0		Piperacillin, tazobactam	7	0	0		0	0		38
patients82	1	29	1	1	20	11	0	0	3	1	0	0	0	0	1	1	0	2	0	0		1	1	1	0	0	0	0	0	0	0	0	0				0		0			0	0	0		0	0		36.3
patients83	1	17	1	1	120	20	5	1	9	1	19	1	2	21	13	1	1	4	1	128	Piperacillin-tazobactam was later changed to cefmendotide sodium	1	1	1	0	1	1	2	128	1	1	0	7	Catheter-related vascular, urinary	Unspecified	Unspecified	0		0		Piperacillin-tazobactam was later changed to cefmendotide sodium	21	0	1	Diarrhea, gastrointestinal bleeding	1	0	Rhubarb gastric tube injected	38
patients84	1	19	1	1	12	5	0	0	0	0	1	1	0	0	0	0	0	0	0	0		1	1	1	0	0	0	0	0	0	0	0	0				0		0			0	0	0		0	0		37.7
patients85	1	18	1	1	4	4	0	0	0	0	4	1	0	0	0	0	0	0	0	0		1	1	1	0	0	0	0	0	0	0	0	0				0		0			0	0	0		0	0		36.6
patients86	1	31	1	1	11	2	1	1	0	0	0	0	0	0	0	0	0	1	0	0		1	1	1	0	0	0	0	0	0	0	0	0				0		0			0	0	0		0	0		36.7
patients87	1	27	1	1	15	5	0	0	0	0	0	0	0	0	0	0	0	1	0	0		1	1	1	0	0	0	0	0	0	0	0	0				0		0			0	0	0		0	0		37.3
patients88	1	21	1	1	24	4	1	1	0	0	6	1	0	0	0	0	0	2	0	0		1	1	1	0	0	0	0	0	0	0	0	0				0		0			0	0	0		0	0		36.8
patients89	1	21	1	1	1	3	0	0	0	0	0	0	0	0	0	0	0	0	0	0		1	1	1	0	0	0	0	0	0	0	0	0				0		0			0	0	0		0	0		36.5
patients90	1	21	1	1	11	4	1	1	0	0	0	0	0	0	0	0	0	0	0	0		1	1	1	0	0	0	0	0	0	0	0	0				0		0			0	0	0		0	0		37
patients91	1	19	1	1	13	6	0	0	0	0	0	0	0	0	0	0	0	0	0	0		1	1	1	0	0	0	0	0	0	0	0	0				0		0			0	0	0		0	0		37.2
patients92	1	30	1	1	2	2	1	1	0	0	0	0	0	0	0	0	0	0	0	0		1	1	1	0	0	0	0	0	0	0	0	0				0		0			0	0	0		1	1	Rhubarb sodium bicarbonate taken orally	37.4
patients93	1	23	1	1	53	16	6	1	9	1	10	1	3	7	4	1	1	5	1	120	Ertapenem and imipenem cilastatin sodium, later changed to piperacillin-tazobactam	1	1	1	0	1	1	8h	120	0	1	0	2	Unspecified	Unspecified	Unspecified	0		0		Imidencilastatin sodium, later changed to piperacillin, tazobactam	14	0	1	Diarrhea, melena	1	0	Rhubarb and lactulose are injected into a gastric tube	36.9
patients94	1	24	1	1	4	3	0	0	0	0	3	1	0	0	0	0	0	0	0	0		1	1	1	0	0	0	0	0	0	0	0	0				0		0			0	0	0		0	0		37.2
patients95	1	21	1	1	7	5	1	1	0	0	0	0	0	0	0	0	0	0	0	0		1	1	1	0	0	0	0	0	0	0	0	0				0		0			0	0	0		0	0		36.4
patients96	1	19	1	1	4	4	1	1	0	0	0	0	0	0	0	0	0	2	0	0		1	1	1	0	0	0	0	0	0	0	0	0				0		0			0	0	0		0	0		36.1
patients97	1	23	1	1	12	1	0	0	0	0	1	1	0	0	0	0	0	2	0	0		1	1	1	0	0	0	0	0	0	0	0	0				0		0			0	0	0		0	0		37.8
patients98	1	20	1	1	4	4	0	0	0	0	0	0	1	4	0	0	0	3	0	0		1	1	1	0	0	0	0	0	0	0	0	0				0		0			0	0	0		0	0		37
patients99	1	18	1	1	3	3	3	1	3	1	3	1	1	3	2	1	0	2	1	68		0	0	0	1	0	1	0	68	0	0	0	0				0		0			0	0	1	diarrhoea	1	2	Rhubarb and miscanthus are injected into the gastric tube	41
patients100	1	51	1	1	14	6	1	1	6	1	1	1	1	4	2	1	0	4	0	0		1	1	1	0	0	0	0	0	0	0	0	0				0		0			0	0	0		0	0		35.6
patients101	1	41	1	1	11	11	11	1	11	1	11	1	4	11	10	1	1	8	1	265	Imipenem cilastatin sodium, later changed to meropenem + teicoplanin, and then added caspofungin	0	0	0	1	0	1	0	>264	1	1	1	6	blood vessels	Sputum culture	Bacteria, fungi	0		1	Aspergillus fumigatus, Proteus mirabilis, Acinetobacter baumannii	Imipenem cilastatin sodium, later changed to meropenem + teicoplanin, and then added caspofungin	11	1	1	diarrhoea	1	2	Rhubarb and miscanthus retain enema	38.4
patients102	1	39	1	1	10	10	1	1	9	1	9	1	1	10	2	1	0	4	0	0		1	1	1	0	0	0	0	0	0	0	1	0				0		0			0	1	0		1	1	Rhubarb and lactulose are taken orally	38
patients103	1	19	1	1	4	4	1	1	3	1	2	1	1	2	2	1	0	2	0	0		1	1	1	0	0	0	0	0	0	0	0	0				0		0			0	0	0		0	0		36
patients104	1	19	1	1	4	4	2	1	4	1	3	1	1	4	2	1	0	2	0	0		1	1	1	0	0	0	0	0	0	0	0	0				0		0			0	0	0		0	0		36.8
patients105	1	49	1	1	15	9	1	1	5	1	8	1	2	8	4	1	1	4	0	0	Piperacillin, tazobactam, later changed to moxifloxacin	1	1	1	0	0	0	0	0	1	1	0	5	Lung		bacteria	0		0		Piperacillin, tazobactam, later changed to moxifloxacin	9	0	0		1	1	Rhubarb and miscanthus retain enema	36.1
patients106	1	23	1	1	9	9	9	1	9	1	9	1	4	9	9	1	1	8	1	48	Cefmengdoride sodium, piperacillin, tazobactam, meropenem, teicoplanin	0	0	0	0	1	1	6	48	1	1	1	1	Lung	smear	Bacteria (Acinetobacter baumannii, Proteus mirabilis)	0		0		Cefmengdotide sodium, piperacillin, tazobactam, meropenem	9	1	1		1	1	Rhubarb and miscanthus retain enema	37.8
patients107	1	17	1	1	2	2	0	0	2	1	2	1	0	0	0	0	0	2	0	0		1	1	1	0	0	0	0	0	0	0	0	0				0		0			0	0	0		0	0		36.7
patients108	1	19	1	1	12	12	12	1	12	1	12	1	6	12	9	1	1	8	1	168	Cefmendoride sodium + moxifloxacin, later changed to imipenem cilastatin sodium, then changed to meropenem + teicoplanin, and then changed to tigecycline + moxifloxacin	0	0	0	0	1	1	5	168	1	1	1	4	Lung	CT	Bacteria (Acinetobacter baumannii, Klebsiella pneumoniae)	0		0		Cefmendoride sodium + moxifloxacin, later changed to imipenem cilastatin sodium, then changed to meropenem + teicoplanin, and then changed to tigecycline + moxifloxacin	12	1	1	Hemolytic and loose stools	1	0	Kaisai Luna anus, rhubarb, miscanthus retention enema	39.5
patients109	1	45	1	1	3	3	1	1	0	0	3	1	1	3	0	0	0	1	0	0		1	1	1	0	0	0	0	0	0	0	0					0		0			0	0	1	diarrhoea	0	0		35.8
patients110	1	16	0	1	3	3	1	1	3	1	1	1	0	0	0	0	0	0	0	0		1	1	1	0	0	0	0	0	0	0	0					0		0			0	0	0		0	0		38.6
patients111	1	20	1	1	3	3	1	1	1	1	1	1	0	0	0	0	0	1	0	0		1	1	1	0	0	0	0	0	0	0	0					0		0			0	0	0		0	0		36.7
patients112	1	19	1	1	3	3	2	1	3	1	3	1	0	0	0	0	0	3	0	0		1	1	1	0	0	0	0	0	0	0	0					0		0			0	0	0		0	0		37.5
patients113	1	19	1	1	2	2	0	0	0	0	0	0	0	0	0	0	0	0	0	0		1	1	1	0	0	0	0	0	0	0	0					0		0			0	0	0		0	0		36.8
patients114	1	20	1	1	7	7	1	1	0	0	0	0	1	2	0	0	0	1	0	0		1	1	1	0	0	0	0	0	0	0	0					0		0			0	0	0		0	0		36.8
patients115	1	19	1	1	12	12	1	1	4	1	5	1	2	5	4	1	0	4	0	0		1	1	1	0	0	0	0	0	0	0	0					0		0			0	0	0		0	0		39
patients116	1	38	1	1	5	5	5	1	5	1	5	1	4	5	4	1	1	8	1	4	Piperacillin-tazobactam is used for 4 days, and meropenem, teicoplanin, and caspofungin are used for 1 day	0	0	0	1	0	1	0	4	1	1	1	4	Lung	smear	bacteria	0		0	Acinetobacter baumannii	Piperacillin-tazobactam is used for 4 days, and meropenem, teicoplanin, and caspofungin are used for 1 day	5	1	1	diarrhoea	1	3	Rhubarb and lactulose are injected into a gastric tube	37.4
patients117	1	20	1	1	4	4	1	1	4	1	0	0	0	0	0	0	0	1	0	0		1	1	1	0	0	0	0	0	0	0	0	0				0		0			0	0	0		0	0		37.8
patients118	1	24	1	1	2	2	0	0	0	0	0	0	0	0	0	0	0	1	0	0		1	1	1	0	0	0	0	0	0	0	0	0				0		0			0	0	0		0	0		37
patients119	1	21	1	1	2	2	1	1	2	1	2	1	1	2	0	0	0	2	0	0		1	1	1	0	0	0	0	0	0	0	0	0				0		0			0	0	0		0	0		37.3
patients120	1	20	1	1	8	4	1	1	4	1	0	0	1	4	0	0	0	1	0	0	Piperacillin, tazobactam	1	1	1	0	0	0	0	0	0	0	0	0				0		0			4	0	0		1	3	Rhubarb lactulose is taken orally	36.5
patients121	1	19	1	1	15	5	0	0	5	1	4	1	1	5	0	0	0	1	0	0	Cefdizime sodium	1	1	1	0	0	0	0	0	0	0	0	0				0		0			5	0	0		1	1	Rhubarb lactate fruit tang orally	37
patients122	1	40	1	1	27	9	1	1	9	1	20	1	1	9	4	1	0	3	0	0	Cefotaxime sodium sulbactam	1	1	1	0	0	0	0	0	0	0	0	0				0		0			9	0	0		1	0	Retain the enema	36.5
patients123	1	22	1	1	5	5	0	0	4	1	4	1	1	5	4	1	0	3	0	0	Cefdizime sodium	1	1	1	0	0	0	0	0	0	0	0	0				0		0			5	0	0		1	0	Rhubarb lactulose is taken orally	36.7
patients124	1	19	1	1	29	9	1	1	7	1	0	0	1	9	0	0	0	2	0	0	Cefdizime sodium	1	1	1	0	0	0	0	0	0	0	0	0				0		0			9	0	0		1	1	Rhubarb lactulose is taken orally	38.3
patients125	1	20	1	1	2	2	0	0	1	1	2	1	1	2	0	0	0	0	0	0	Ceftiam	1	1	1	0	0	0	0	0	0	0	0	0				0		0			2	0	0		0	0		37
patients126	1	20	1	1	8	2	0	0	0	0	1	1	0	0	0	0	0	0	0	0		1	1	1	0	0	0	0	0	0	0	0	0				0		0			0	0	0		0	0		36.5
patients127	1	10	0	1	29	29	29	1	29	1	29	1	5	7	27	1	1	9	1	700	Piperacillin, tazobactam, imipenem, cilastatin sodium, teicoplanin, meropenem, polymyxin B sulfate, daptomycin, ertapenem	0	0	0	1	0	1	0	700	1	1	1	4	Blood vessels, intestines, lungs	Blood cultures, sputum cultures, CT	bacteria	0		1	Klebsiella pneumoniae, Acinetobacter baumannii	Piperacillin, tazobactam, meropenem, teicoplanin, polymyxin, ertapenem, daptomycin, imipenem cilastatin sodium	29	1	1	Loose stools, gastrointestinal bleeding	1	0	Gentamicin, kessel, lactulose	37.7
patients128	1	20	1	1	86	41	5	1	33	1	41	1	10	41	38	1	1	7	1	226	Piperacillin, tazobactam, imipenem cilastatin sodium, teicoplanin, meropenem, linezolid, caspofungin, doxycycline, polymyxin B, ceftazidime avibactam, cefoperazone sulbactam	1	1	1	0	1	1	11h	226	1	1	0	8	Blood vessels, lungs, urinary system	Blood cultures, urine cultures, NGS	bacteria	1	Haemophilus influenzae, Enterococcus faecium, Streptococcus pneumoniae, Klebsiella pneumoniae	1	positive urine culture (carbapenem-resistant Klebsiella pneumoniae)	Piperacillin, tazobactam, imipenem cilastatin sodium, teicoplanin, meropenem, linezolid, caspofungin, doxycycline, polymyxin B, ceftazidime avibactam, cefoperazone sulbactam	41	0	1	Blood cultures, urine cultures, NGS	1	7	Gastrointestinal decompression, warm boiled water, lactulose, rhubarb, Clostridium butyricum enterococci triple viable tablets	39.6
patients129	1	9	0	1	17	17	20	1	20	1	20	1	3	15	24	1	1	8	1	482	Piperacillin, tazobactam, meropenem, teicoplanin	0	0	0	1	0	1	0	482	1	1	1	7	Lungs, blood vessels	elevated procalcitonin that affects the blood, clinical symptoms,	bacteria	0		0		Piperacillin, tazobactam, meropenem, teicoplanin	15	1	1	Yellow loose stools	1	1	Rhubarb and lactulose are injected into a gastric tube	38.2
[truncated: 105 more columns]
